# Supplementary material for: Serotonin Application Decreases Fluoxetine-Induced Stress in Lemna minor and Spirodela polyrhiza
Source: Int J Mol Sci. 2025 Dec 19;27(1):2. doi: 10.3390/ijms27010002 (PMC12785827; doi:10.3390/ijms27010002)
Supplement: Supplementary file 1 [file ijms-27-00002-s001.zip]

Archive with 1 entries (1 files):
- ijms-3958563-supplementary.pdf
